# Supplementary material for: Tartary Buckwheat (Fagopyrum tataricum) FtTT8 Inhibits Anthocyanin Biosynthesis and Promotes Proanthocyanidin Biosynthesis
Source: Int J Mol Sci. 2023 Dec 11;24(24):17368. doi: 10.3390/ijms242417368 (PMC10743629; doi:10.3390/ijms242417368)
Supplement: Supplementary file 1 [file ijms-24-17368-s001.zip]

Archive with 1 entries (1 files):
- ijms-2724728-supplementary.xlsx
