# Supplementary material for: Tartary Buckwheat (Fagopyrum tataricum) FtTT8 Inhibits Anthocyanin Biosynthesis and Promotes Proanthocyanidin Biosynthesis
Source: Int J Mol Sci. 2023 Dec 11;24(24):17368. doi: 10.3390/ijms242417368 (PMC10743629; doi:10.3390/ijms242417368)
Supplement: Supplementary file 1 [file ijms-24-17368-s001.zip › ijms-2724728-supplementary.xlsx]

## Sheet: Sheet1
Table S1. The primers sequences of genes used for gene clone, vector construction and qRT-PCR.
Primer Name	Primer sequences（5’-3’）	Purpose
FtTT8	F：ATGGCGGCACCACCGCCAGGCA	For gene clone
	R：CTAGAAGTCATCAGAGTGCGGAACT
pMDC83-FtTT8	F：agaggacctcgactctagaactagtATGGCGGCACCACCGCCAGGC	For overexpression
	R：gccccccctcgaggcgcgccgaagTCATCAGAGTGCGGA
35S:FtTT8-GFP	F：gctttcgcgagctcggtaccATGGCGGCACCACCG	For subcellular location
	R：cccttgctcaccatggatccgaagTCATCAGAGTGCGGAACTA
pGBKT7-FtTT8	F：tggccatggaggccgaattcATGGCGGCACCACCGCCAGGCA	For yeast-two-hybrid
	R：cgctgcaggtcgacggatccctagaagTCATCAGAGTGCGGA
pGADT7-FtTT8	F：ccatggaggccagtgaattcATGGCGGCACCACCGCCAGGCA
	R：tgcagctcgagctcggatccctagaagTCATCAGAGTGCGGA
pHIS2-proNtLAR	F：gactcactatagggcgaattcTAATTAATTCCCTATATT	For yeast-one-hybrid
	R：gattcgcgaacgcgtgagctcGATTGTACTTTTGAAATT
pHIS2-proNtUFGT	F：gactcactatagggcgaattcAAACCTCTTTCTTACTTTTA			ATTTTCATTCTTTCTCCAAAAAA
	R：gattcgcgaacgcgtgagctcAACACTTTTTAAGGCCAAAC
AtCHS	F：AATGGTGATGGCTGGTGCTT	For qRT-PCR
	R：TGGTGATGCGGAAGTAGTAGTC
AtCHI	F：GCCTCCTCCAATCCATTATTCC
	R：CCTTCCACTTGACAGATAGAGAA
AtF3H	F：CATCGTCTCTAGTCACCTCCAG
	R：CTCACTATACTCCTCCGTCACTT
AtDFR	F：CGCCAAGACGCTACTCACT
	R：CGGCTTTATCACTTCGTTCTCA
AtANR	F：CGGCGATACAAGGAGTGA
	R：AAGGCTTCTCCTCTGTGA
AtANS	F：GTGATTACATAGAAGCAACGAGTG
	R：CTAAACCTAGACCGACAGAGAGA
AtUFGT	F：CAACTGGTTTTCCGTTTCTGGTT
	R：GCTTCCTCGACGGTTGATACAC
AtActin	F：TGCTGGATTCTGGTGATGGT
	R：AAGGTCAAGACGGAGGATGG
NtCHS	F：TTGTTCGAGCTTGTCTCTGC
	R：AGCCCAGGAACATCTTTGAG
NtCHI	F：GTCAGGCCATTGAAAAGCTC
	R：CTAATCGTCAATGCCCCAAC
NtF3H	F：CAAGGCATGTGTGGATATGG
	R：TGTGTCGTTTCAGTCCAAGG
NtDFR	F：AACCAACAGTCAGGGGAATG
	R：TTGGACATCGACAGTTCCAG
NtANS	F：TGGCGTTGAAGCTCATACTG
	R：GGAATTAGGCACACACTTTGC
NtLAR	F：TCAAGGTCCTTTACGCCATC
	R：ACGAACCTGCTTCTCTTTGG
NtUFGT	F：GAGTGCATTGGATGCCTTTT
	R：CCAGCTCCATTAGGTCCTTG
NtANR	F：CATTTGACTTTCCCAAACGC
	R：ATTGGGCTTTTGAGTTGTGC
NtActin	F：CAAGGAAATCACCGCTTTGG
	R：AAGGGATGCGAGGATGGA
Note: lowercase letters are homologous arm sequences in homologous recombination.
